# Supplementary material for: Synthesis, Antifungal Activity, and 3D-QSAR Study of Novel Nopol-Derived 1,3,4-Thiadiazole-Thiourea Compounds
Source: Molecules. 2021 Mar 18;26(6):1708. doi: 10.3390/molecules26061708 (PMC8003325; doi:10.3390/molecules26061708)
Supplement: Supplementary file 1 [file molecules-26-01708-s001.zip]

Archive with 1 entries (1 files):
- molecules-1142334-supplementary.pdf
